# Supplementary material for: Systematic review and meta-analysis of no show or non-attendance rates among telehealth and in-person models of care
Source: BMC Health Serv Res. 2025 May 9;25:663. doi: 10.1186/s12913-025-12826-2 (PMC12063363; doi:10.1186/s12913-025-12826-2)
Supplement: Supplementary file 1 — Supplementary Material 1. [file 12913_2025_12826_MOESM1_ESM.xlsx]

## Sheet: Sheet1
Author	Sample Size	Location	Intevention FTA rate	Comparator FTA rate	Results Summary	Clinical Setting	Clinic Type	Appointment Type	Study Type	Patient Selection	Workflow Modifications	NOS
Adepoju et al.	278171	USA	0.158	0.187	Telemedicine was associated with 13% lower odds of missed appointments	Primary Care	Primary Care	N/A	Retrospective Cohort	Not discussed	Not discussed	4
Alishabi et al.	1580495	USA	0.138	0.205	Higher rate of non attendance among in person patients during COVID era	Hospital	Various	N/A	Retrospective Cohort	Not discussed	Not discussed	5
Alkilany et al.	1695	USA	0.0848	0.1391	Telemedicine resulted in a lower rate of missed appointments	Hospital	Rheumatology	N/A	Retrospective Cohort	Not discussed	Not discussed	5
Auchus et al.	966	USA	0.137	0.061	Telemedicine no-show rate was higher than in person	Hospital	Infectious Diseases	N/A	Retrospective Cohort	Not discussed	Not discussed	5
Avalone et al.	19756	USA	0.309	0.62	Telehealth patients were more likely to attend appointments during COVID era	Hospital	Behavioural Health	N/A	Retrospective Cohort	Not discussed	Not discussed	6
Bliss et al.	195	USA	0.11	0.15	Lower rate of non-attendance for telehealth patients	Hospital	Primary Care	N/A	Retrospective Cohort	Not discussed	Reminder emails sent	5
Boshara et al.	347	USA	0.211	0.381	Significantly lower no-show rate for telemedicine vs office visits	Hospital	Infectious Diseases	N/A	Retrospective Cohort	All patients using Telehealth	Not discussed	6
Brociner et al.	231386	USA	0.09	0.107	Telemedicine associated with overall improvement in clinic attendance	Hospital	Paediatrics	N/A	Retrospective Cohort	Not discussed	Not discussed	6
Burke et al.	834	USA	0.18	0.13	odds of no show for telemedicine versus in-person consultation was higher	Hospital	Cardiology, Nephrology, Endocrinology	N/A	Matched Pair Prospective Cohort	English speakers	Not discussed	8
Chen et al.	780486	USA	0.356	0.265	higher odds of non-attendance for telehealth appointments	Hospital	Primary Care	N/A	Retrospective Cohort	Not discussed	Phone used if Video unavailable	4
Childs et al.	45462	USA	0.2777	0.385	Lower rate of non-attendance for telehealth patients	Hospital	Psychiatry	N/A	Retrospective Cohort	Not discussed	Not discussed	6
Cutchin et al.	1655	USA	0.131	0.031	Telehealth patients produced more no-show appointements	Hospital	Otolaryngology	N/A	Retrospective Cohort	Not discussed	Not discussed	7
Cuthbert et al.	33585	USA	0.099	0.128	Lower rate of non-attendance for telehealth patients	Hospital	Psychology	N/A	Retrospective Cohort	All patients using Telehealth	Not discussed	6
Dayal et al.	14469	USA	0.269	0.349	odds of visit completion were higher for telemedicine compared to in-person visits	Hospital	Neurology	N/A	Retrospective Cohort	Not discussed	Not discussed	6
Dekker et al.	784	USA	n/a	n/a	In-person appointments were more likely to be a no-show	Hospital	Plastic Surgery	23.52% Initial Appointments	Retrospective Cohort	All patients using Telehealth	Not discussed	4
Dreibelbis et al.	3756	USA	0.199	0.22	Lower rate of non-attendance for telehealth patients	Hospital	Obstetrics/Gynaecology	N/A	Retrospective Cohort	Not discussed	Not discussed	6
Drerup et al.	619	USA	0.075	0.298	Lower rate of non-attendance for telehealth patients	Primary Care	Primary Care	N/A	Retrospective Cohort	Not discussed	Not discussed	4
Duckworth et al.	34760	USA	0.022	0.019	no-show rates between in-person and telemedicine were very slight	Hospital	Various	N/A	Retrospective Cohort	Not discussed	Not discussed	7
Eyllon et al.	12245	USA	0.173	0.278	telemedicine is associated with improved visit adherence	Hospital	Mental Health	N/A	Retrospective Cohort	Not discussed	Not discussed	3
Hoi et al.	21592	USA	0.133	0.05	No-shows were greater for telemedicine	Hospital	Otolaryngology	N/A	Retrospective Cohort	Not discussed	Not discussed	6
Humbert et al.	49204	USA	0.103	0.104	Frequency of no-show rates was similar	Hospital	Nutrition	46.4% Initial Appointments	Retrospective Cohort	Not discussed	Not discussed	5
Jakeman et al.	372	UK	0.045	0.078	Telemedicine was associated with lower odds of missed appointments	Hospital	Plastic Surgery	N/A	Retrospective Cohort	Not discussed	Not discussed	7
Jamison et al.	54746	USA	0.17	0.18	compared to telemedicine visits, in-person urgent visits were likely to be incomplete during COVID era	Primary Care	Primary Care	N/A	Retrospective Cohort	Not discussed	Not discussed	7
Kamdar et al.	2204	USA	0.0296	0.0325	Similar no-show rates among telehealth and in person groups	Hospital	Anaesthetics	N/A	Retrospective Cohort	Not discussed	Not discussed	3
Kemp et al.	12359	USA	0.162	0.064	Telemedicine no-show rate was higher than in person	Hospital	Various	N/A	Retrospective Cohort	Not discussed	Not discussed	4
Lambert et al.	1833	USA	0.035	0.033	Slightly more patients completed their appointments in-person	Hospital	Neurology	N/A	Retrospective Cohort	Not discussed	Not discussed	5
Martos-Perez et al.	11750	Spain	0.041	0.148	Higher risk of missed appointment among in-person group	Hospital	Internal Medicine	4%-88% Initial Appointments	Retrospective Cohort	Not discussed	Not discussed	7
Muppavarapu et al.	13916	USA	0.153	0.181	Lower rate of non-attendance for telehealth patients	Hospital	Psychology	18.1% Initial Appointments	Retrospective Cohort	Not discussed	Not discussed	6
Offiah et al.	2335	Ireland	0.162	0.107	higher odds of non-attendance for telehealth appointments	Hospital	Cardiology	20.7% Initial Appointments	Retrospective Cohort	All patients using Telehealth	Not discussed	7
Perdue et al.	490	USA	0.067	0.06	Similar no-show rates among telehealth and in person groups	Hospital	Rheumatology	83% Initial Appointments	Retrospective Cohort	All patients using Telehealth	TH training video provided	7
Qin et al.	111725	USA	0.16	0.12	Telemedicine no-show rate was higher than in person	Hospital	Cardiology	13% Initial Appointments	Retrospective Cohort	Not discussed	Not discussed	6
Shah et al. 1	984	Australia	0.104	0.114	Lower rate of non-attendance for telehealth patients	Hospital	Gastroenterology	N/A	Retrospective Cohort	All patients using Telehealth	Not discussed	7
Shah et al. 2	9044	USA	0.063	0.081	lower rate of no-show and cancellation rates in telemedicine patients compared to in-person	Hospital	Oncology	N/A	Retrospective Cohort	Not discussed	Not discussed	7
Shao et al.	553475	USA	0.025	0.117	No-show visits were most frequent among in-person patients	Hospital	Various	N/A	Retrospective Cohort	Not discussed	Not discussed	3
Shields et al.	3704	USA	0.214	0.292	Lower rate of non-attendance for telehealth patients	Hospital	Obstetrics/Gynaecology	N/A	Retrospective Cohort	All patients using Telehealth	Phone used if Video unavailable	5
Shrestha & Arora	2258	USA	0.107	0.085	Telehealth not associated with improved attendance rate	Hospital	Gastroenterology	N/A	Retrospective Cohort	Not discussed	Not discussed	3
Shur et al.	288	USA	0.091	0.136	Higher rate of non attendance among in person patients during COVID era	Hospital	Genetics	N/A	Retrospective Cohort	Not discussed	Not discussed	3
Singh et al.	5191	USA	0.169	0.166	Very similar no-show rates among telehealth and in person groups	Hospital	Cardiology	N/A	Retrospective Cohort	Not discussed	Not discussed	7
Snoswell and Comans	6131	Australia	0.087	0.163	effect of the telehealth mode on FTA reduction was highly significant	Hospital	Immunology	19% Initial Appointments	Retrospective Cohort	Not discussed	Not discussed	7
Sumarsono et al.	2639284	USA	0.163	0.196	Telemedicine associated with reduction in odds of no-show	Hospital	Primary Care	N/A	Retrospective Cohort	Not discussed	Not discussed	5
Tan et al.	30	Singapore	0	0.19	Significantly lower no-show rate for telemedicine vs office visits	Hospital	Orthopaedic	N/A	Retrospective Cohort	Not discussed	Not discussed	5
Wagner et al.	85924	UK	0.078	0.105	Lower rate of non-attendance for telehealth patients during pandemic	Hospital	Paediatrics	N/A	Retrospective Cohort	Not discussed	Not discussed	4
Walton et al.	143	Australia	0.238	0.252	Similar rates of attendance among in-person and telemedicine patients	Hospital	Psychology	N/A	Retrospective Cohort	Not discussed	Not discussed	5
Ye et al.	8197	USA	0.247	0.513	Significantly lower no-show rate for telemedicine vs office visits	Hospital	Orthopaedic	N/A	Retrospective Cohort	Not discussed	Not discussed	4
Zorron Cheng Tao Pu et al.	691	Australia	0.064	0.126	Higher risk of missed appointment among in-person group	Hospital	Gastroenterology	22.9% Initial Appointments	Retrospective Cohort	Not discussed	Not discussed	6
